# Supplementary material for: Long Non-coding Antisense RNA DDIT4-AS1 Regulates Meningitic Escherichia coli-Induced Neuroinflammation by Promoting DDIT4 mRNA Stability
Source: Mol Neurobiol. 2022 Jan 5;59(3):1351–65. doi: 10.1007/s12035-021-02690-6 (PMC8882120; doi:10.1007/s12035-021-02690-6)
Supplement: Supplementary file 2 — Supplementary file2 (XLS 51 KB) [file 12035_2021_2690_MOESM2_ESM.xls]

## Sheet: Table S3
Table S4. Genomic classification of differentially expressed lncRNAs in astrocyte upon meningitic E. coli infection
gene type	transcript_id	gene_id	gene_name	gene_location	Infect_FPKM	Ctrl_FPKM	log2(foldchange)	pvalue	qvalue
lincRNA	ENST00000456917.1	ENSG00000234883.3	MIR155HG	chr21:25561908-25575168	7.61102	0.175845	5.43571	5e-05	0.0016556
lincRNA	ENST00000527801.1	ENSG00000254414.1	RP11-182J1.1	chr15:84631897-84633987	4.76992	1.1209	2.08931	5e-05	0.0016556
lincRNA	ENST00000500447.1	ENSG00000247095.2	MIR210HG	chr11:565659-568457	6.52819	1.83806	1.8285	5e-05	0.0016556
lincRNA	ENST00000617730.1	ENSG00000273812.1	WI2-87327B8.2	chr20:62596732-62603115	4.38798	1.28164	1.77557	5e-05	0.0016556
lincRNA	ENST00000307533.10	ENSG00000170846.16	AC093323.3	chr4:6670724-6676047	15.8161	5.01957	1.65576	5e-05	0.0016556
lincRNA	LNC_000080	XLOC_030035	-	chr3:197478081-197480149	8.05394	2.79131	1.52875	5e-05	0.0016556
lincRNA	ENST00000445300.1	ENSG00000238290.1	RP11-431K24.1	chr1:8026737-8122702	0.66293	0.245398	1.43373	0.001	0.0209079
lincRNA	ENST00000399196.1	ENSG00000214894.6	LINC00243	chr6:30812865-30830659	0.682128	0.292306	1.22256	0.0026	0.0439907
lincRNA	ENST00000429940.6	ENSG00000185904.11	LINC00839	chr10:42475542-42495336	7.16394	3.16176	1.18002	5e-05	0.0016556
lincRNA	ENST00000621058.4	ENSG00000226067.6	LINC00623	chr1:120913275-120953463	15.7057	7.21058	1.1231	5e-05	0.0016556
lincRNA	ENST00000578968.5	ENSG00000232956.8	SNHG15	chr7:44983022-44986834	14.2064	6.91869	1.03797	0.0028	0.0462738
lincRNA	ENST00000610578.4	ENSG00000277147.4	LINC00869	chr1:149606333-149679523	1.29292	0.634489	1.02697	5e-05	0.0016556
lincRNA	ENST00000429368.1	ENSG00000223403.3	MEG9	chr14:101069910-101072934	0.810975	0.419236	0.951896	0.0012	0.0241344
lincRNA	ENST00000453722.6	ENSG00000227036.6	LINC00511	chr17:72384302-72592804	30.1664	16.7572	0.848165	0.00125	0.0248963
lincRNA	ENST00000508564.1	ENSG00000250742.2	RP11-834C11.4	chr12:54126097-54132843	12.8271	7.49489	0.775219	5e-05	0.0016556
lincRNA	ENST00000447767.1	ENSG00000231290.5	APCDD1L-AS1	chr20:58515499-58526032	2.30058	1.34917	0.769933	0.00265	0.0445716
lincRNA	ENST00000436764.5	ENSG00000196756.11	SNHG17	chr20:38420587-38435353	22.4038	13.2899	0.75341	0.0005	0.0119233
lincRNA	ENST00000602507.1	ENSG00000270069.1	MIR222HG	chrX:45768380-45770269	3.00363	1.85724	0.693546	0.0018	0.0333041
lincRNA	ENST00000521951.1	ENSG00000249859.7	PVT1	chr8:127794541-127940454	4.89109	3.03085	0.690436	0.00035	0.00902098
lincRNA	ENST00000616691.1	ENSG00000251562.7	MALAT1	chr11:65505203-65506516	171.422	108.218	0.663619	5e-05	0.0016556
lincRNA	ENST00000587762.1	ENSG00000267519.3	CTD-3252C9.4	chr19:13834515-13836289	3.81197	2.42071	0.655107	0.0004	0.0100505
lincRNA	ENST00000331944.10	ENSG00000222041.10	LINC00152	chr2:87455429-87521518	210.66	141.254	0.576623	0.00125	0.0248963
lincRNA	ENST00000432045.6	ENSG00000226380.7	AC058791.1	chr7:130876808-130913310	1.13242	0.781576	0.534945	0.00165	0.0312318
lincRNA	ENST00000499732.2	ENSG00000245532.5	NEAT1	chr11:65422773-65424827	29.9647	21.0163	0.511754	0.0004	0.0100505
lincRNA	ENST00000624624.1	ENSG00000279117.1	CTD-2562J17.6	chr11:75260128-75262466	3.64669	2.56742	0.506266	0.00245	0.0421077
lincRNA	ENST00000563192.1	ENSG00000260260.1	SNHG19	chr16:2154796-2155358	338.599	242.253	0.483068	0.00055	0.0128343
lincRNA	ENST00000610128.2	ENSG00000273033.2	RP11-67L2.2	chr3:122886940-122892416	1.15133	1.60835	-0.482274	0.0025	0.0427287
lincRNA	ENST00000500949.6	ENSG00000247556.6	OIP5-AS1	chr15:41284005-41306534	9.61303	13.9687	-0.539136	0.00065	0.0147581
lincRNA	ENST00000580048.1	ENSG00000264247.1	LINC00909	chr18:74591773-74597824	0.959893	1.51822	-0.661434	0.00155	0.0296423
lincRNA	ENST00000420918.3	ENSG00000212978.6	AC016747.3	chr2:61141591-61144950	4.55944	7.27084	-0.673267	5e-05	0.0016556
lincRNA	ENST00000570130.1	ENSG00000260261.1	RP11-480A16.1	chr3:195949187-195952695	0.623079	0.999869	-0.682325	0.0023	0.0401074
lincRNA	ENST00000398849.6	ENSG00000214719.11	AC005562.1	chr17:30576508-30634323	2.87959	5.46499	-0.924357	5e-05	0.0016556
lincRNA	ENST00000582141.5	ENSG00000215417.10	MIR17HG	chr13:91347819-91352402	0.661163	1.26288	-0.933638	0.00265	0.0445716
lincRNA	LNC_000108	XLOC_042204	-	chr8:121140050-121145556	1.83053	3.50405	-0.93676	0.0002	0.00551618
lincRNA	LNC_000133	XLOC_043922	-	chr9:87116868-87277350	1.13141	2.30374	-1.02586	0.00015	0.00437877
lincRNA	ENST00000503051.1	ENSG00000248866.1	USP46-AS1	chr4:52659405-52661668	1.86061	3.86369	-1.0542	5e-05	0.0016556
lincRNA	ENST00000315707.3	ENSG00000178977.3	LINC00324	chr17:8220641-8224043	0.499089	1.09597	-1.13484	0.0004	0.0100505
lincRNA	ENST00000438290.2	ENSG00000227640.2	SOX21-AS1	chr13:94712715-94716246	1.13685	2.81185	-1.30648	5e-05	0.0016556
lincRNA	ENST00000512678.1	ENSG00000251350.1	LVCAT1	chr4:44016860-44022063	0.320314	1.1812	-1.88269	5e-05	0.0016556
lincRNA	ENST00000432272.6	ENSG00000223511.6	RP13-297E16.4	chrX:1734116-1755985	0	0.84004	-∞	0.0001	0.00302916
lincRNA	ENST00000608940.1	ENSG00000272763.1	RP11-357H14.17	chr17:48636537-48639285	0.762312	0	+∞	0.00135	0.0264606
lincRNA	ENST00000523572.1	ENSG00000253633.1	KB-1980E6.3	chr8:102528754-102529801	1.04852	0	+∞	5e-05	0.0016556
lincRNA	ENST00000531661.1	ENSG00000254473.1	RP11-522I20.3	chr9:83708317-83713378	0.664425	1.6902	-1.34702	0.001	0.0209079
lincRNA	ENST00000564471.1	ENSG00000260581.1	CTB-113P19.4	chr5:151652274-151655449	0.31007	0.841774	-1.44084	0.0021	0.0374136
lincRNA	ENST00000449579.1	ENSG00000231607.8	DLEU2	chr13:49982551-50125720	2.77137	9.59596	-1.79183	0.0014	0.0272242
lincRNA	ENST00000517910.1	ENSG00000253669.3	KB-1732A1.1	chr8:102805516-102809971	1.81419	0.605047	1.58421	5e-05	0.0016556
lincRNA	LNC_000024	XLOC_009589	-	chr12:73339836-73364216	0	0.589997	-∞	5e-05	0.0016556
antisense	ENST00000491934.2	ENSG00000269926.1	RP11-442H21.2	chr10:72274915-72275980	1404.3	91.2095	3.94452	5e-05	0.0016556
antisense	ENST00000564363.1	ENSG00000259884.1	RP11-1100L3.8	chr12:52,058,750-52,059,503	4.5079	0.786529	2.51888	0.00115	0.0233446
antisense	ENST00000528885.1	ENSG00000255301.1	RP11-624G17.3	chr11:57476493-57477534	15.9917	3.45022	2.21256	5e-05	0.0016556
antisense	ENST00000501008.2	ENSG00000245904.3	RP11-796E2.4	chr12:92146202-92226557	7.96663	1.83919	2.11489	0.0009	0.0191858
antisense	ENST00000544674.1	ENSG00000256928.1	RP11-809N8.2	chr11:73395559-73396436	10.0791	3.58966	1.48944	0.0002	0.00551618
antisense	ENST00000436039.1	ENSG00000228830.1	RP4-781K5.2	chr1:234607008-234609483	97.2729	39.1171	1.31424	5e-05	0.0016556
antisense	ENST00000607590.1	ENSG00000237686.6	RP5-1120P11.1	chr6:43997181-44005958	7.23088	3.27307	1.14353	0.00055	0.0128343
antisense	ENST00000448869.1	ENSG00000229953.1	RP11-284F21.7	chr1:156646507-156661440	9.69524	4.42297	1.13226	5e-05	0.0016556
antisense	ENST00000606802.1	ENSG00000272078.1	RP4-734G22.3	chr1:10636603-10796650	0.783554	0.39189	0.999582	0.00125	0.0248963
antisense	ENST00000333145.9	ENSG00000189223.13	PAX8-AS1	chr2:113215996-113278950	1.96736	1.04817	0.908395	0.0018	0.0333041
antisense	ENST00000429630.1	ENSG00000232533.1	AC093673.5	chr7:143379692-143380495	22.0372	13.7415	0.681403	0.0001	0.00302916
antisense	ENST00000621428.1	ENSG00000277268.1	RP11-445F12.1	chr17:36932109-36936622	4.02931	2.53229	0.670088	0.00085	0.0184388
antisense	ENST00000573266.5	ENSG00000182310.12	SPACA6P	chr19:51693339-51705190	5.54099	3.66067	0.598037	0.0012	0.0241344
antisense	ENST00000421004.3	ENSG00000245556.2	SCAMP1-AS1	chr5:78358801-78360507	3.36445	4.87914	-0.536257	0.00275	0.045713
antisense	ENST00000547824.1	ENSG00000257225.1	RP11-328C8.4	chr12:42238446-42590355	14.8111	27.7702	-0.906854	0.0019	0.0346345
antisense	ENST00000565150.1	ENSG00000261317.1	RP11-566K11.5	chr16:89969790-89972544	1.35516	2.88821	-1.09171	5e-05	0.0016556
antisense	ENST00000499525.1	ENSG00000246350.1	RP5-1186N24.3	chr6:28587377-28591747	0.51032	1.23538	-1.27548	5e-05	0.0016556
antisense	ENST00000508269.1	ENSG00000248890.1	HHIP-AS1	chr4:144642921-144645987	0.572399	1.46207	-1.35292	0.0009	0.0191858
antisense	ENST00000589932.1	ENSG00000267580.1	CTD-2540B15.11	chr19:33299934-33301168	4.92158	15.8108	-1.68372	5e-05	0.0016556
antisense	ENST00000548900.1	ENSG00000257764.2	RP11-1143G9.4	chr12:69353493-69354225	2.40695	8.82506	-1.8744	5e-05	0.0016556
antisense	ENST00000510311.5	ENSG00000231185.6	AC005592.2	chr5:142325292-142464054	0.630838	0	+∞	0.0001	0.00302916
sense_intronic	ENST00000560415.1	ENSG00000259330.1	INAFM2	chr15:40325215-40326715	18.3386	10.5844	0.792934	0.0001	0.00302916
sense_intronic	ENST00000324348.7	ENSG00000179859.7	AC025335.1	chr17:7913323-7915953	3.00103	1.81389	0.726372	5e-05	0.0016556
sense_intronic	ENST00000530422.1	ENSG00000254911.3	SCARNA9	chr11:93661638-93730358	715.321	980.758	-0.455305	0.0017	0.0319493
processed_transcript	ENST00000443779.1	ENSG00000235387.1	LINC00961	chr9:35909482-35911686	1.50834	3.10956	-1.04375	5e-05	0.0016556
TEC	ENST00000633881.1	ENSG00000279561.2	RP11-4L24.4	chr9:41269915-41273997	1.21486	1.83523	-0.595168	0.0005	0.0119233
TEC	ENST00000623455.1	ENSG00000279107.1	RP11-823P9.4	chr5:21493435-21494596	1.28039	2.30245	-0.846587	0.0019	0.0346345
