# Supplementary material for: Long Non-coding Antisense RNA DDIT4-AS1 Regulates Meningitic Escherichia coli-Induced Neuroinflammation by Promoting DDIT4 mRNA Stability
Source: Mol Neurobiol. 2022 Jan 5;59(3):1351–65. doi: 10.1007/s12035-021-02690-6 (PMC8882120; doi:10.1007/s12035-021-02690-6)
Supplement: Supplementary file 3 — Supplementary file3 (XLS 36 KB) [file 12035_2021_2690_MOESM3_ESM.xls]

## Sheet: Table S3
Table S5. Concordant lncRNA-mRNA pairs in the E. coli infected astrocytes.
gene_name	transcript_id	gene_id	gene_location	Ctrl_FPKM	Infect_FPKM	log2(fold change)	pvalue	qvalue
RP11-442H21.2	ENST00000491934.2	ENSG00000269926.1	chr10:72274915-72275980	91.2095	1404.3	3.94452	5e-05	0.0016556
DDIT4	ENST00000307365	ENSG00000168209	chr10:72273924-72276036	68.1722	1098.92	4.01076	5e-05	0.0016556
RP11-624G17.3	ENST00000528885.1	ENSG00000255301.1	chr11:57476493-57477534	3.45022	15.9917	2.21256	5e-05	0.0016556
RTN4RL2	ENST00000335099	ENSG00000186907	chr11:57460528-57477534	3.25275	8.84916	1.44388	5e-05	0.0016556
RP11-796E2.4	ENST00000501008.2	ENSG00000245904.3	chr12:92146202-92226557	1.83919	7.96663	2.11489	0.0009	0.0191858
BTG1	ENST00000256015	ENSG00000133639	chr12:92140278-92145846	11.4473	45.4367	1.98884	5e-05	0.0016556
RP11-809N8.2	ENST00000544674.1	ENSG00000256928.1	chr11:73395559-73396436	3.58966	10.0791	1.48944	0.0002	0.00551618
RELT	ENST00000064780	ENSG00000054967	chr11:73376399-73397474	2.50695	8.07343	1.68725	5e-05	0.0016556
RP4-781K5.2	ENST00000436039.1	ENSG00000228830.1	chr1:234607008-234609483	39.1171	97.2729	1.31424	5e-05	0.0016556
IRF2BP2	ENST00000366609	ENSG00000168264	chr1:234604269-234610178	10.8462	20.8973	0.946121	5e-05	0.0016556
AC093673.5	ENST00000429630.1	ENSG00000232533.1	chr7:143379692-143380495	13.7415	22.0372	0.681403	0.0001	0.00302916
ZYX	ENST00000322764	ENSG00000159840	chr7:143381345-143391111	64.211	112.757	0.812327	5e-05	0.0016556
RP11-445F12.1	ENST00000621428.1	ENSG00000277268.1	chr17:36932109-36936622	2.53229	4.02931	0.670088	0.00085	0.0184388
LHX1	ENST00000614239	ENSG00000273706	chr17:36937475-36944612	1.21044	1.9181	0.664144	0.00055	0.0128343
CTD-2540B15.11	ENST00000589932.1	ENSG00000267580.1	chr19:33299934-33301168	15.8108	4.92158	-1.68372	5e-05	0.0016556
CEBPA	ENST00000498907	ENSG00000245848	chr19:33299934-33302534	6.79233	3.3531	-1.01841	5e-05	0.0016556
RP11-1143G9.4	ENST00000548900.1	ENSG00000257764.2	chr12:69353493-69354225	8.82506	2.40695	-1.8744	5e-05	0.0016556
LYZ	ENST00000549690	ENSG00000090382	chr12:69348381-69354234	7.00679	1.97174	-1.82928	0.0003	0.00789175
